# Supplementary material for: ﻿Primulinanana (Gesneriaceae), a new species from eastern Guangxi, China
Source: PhytoKeys. 2022 May 23;197:33–9. doi: 10.3897/phytokeys.197.83089 (PMC9848987; doi:10.3897/phytokeys.197.83089)
Supplement: XML Treatment for Primulina nana [file phytokeys.197.83089-treatment1.xml]

<!DOCTYPE tp:taxon-treatment
  PUBLIC "-//TaxonX//DTD Taxonomic Treatment Publishing DTD v0 20100105//EN" "tax-treatment-NSO.dtd">
<tp:taxon-treatment xmlns:tp="http://www.plazi.org/taxpub"><tp:treatment-meta><kwd-group><label>Taxon classification</label><kwd>
              <named-content content-type="kingdom">Plantae</named-content>
            </kwd><kwd>
              <named-content content-type="order">Lamiales</named-content>
            </kwd><kwd>
              <named-content content-type="family">Gesneriaceae</named-content>
            </kwd></kwd-group><mixed-citation publication-type="journal"><person-group><name><surname>Xiong</surname><given-names>Chi</given-names></name><name><surname>Chou</surname><given-names>Wei-Chuen</given-names></name><name><surname>Huang</surname><given-names>Yi</given-names></name><name><surname>Wen</surname><given-names>Fang</given-names></name></person-group><article-title>﻿<italic><tp:taxon-name><tp:taxon-name-part taxon-name-part-type="genus" reg="Primulina">Primulina</tp:taxon-name-part><tp:taxon-name-part taxon-name-part-type="species" reg="nana">nana</tp:taxon-name-part></tp:taxon-name></italic> (<tp:taxon-name><tp:taxon-name-part taxon-name-part-type="family">Gesneriaceae</tp:taxon-name-part></tp:taxon-name>), a new species from eastern Guangxi, China</article-title><source>PhytoKeys</source><day>23</day><month>05</month><year>2022</year><volume>197</volume><fpage>33</fpage><lpage>39</lpage><pub-id pub-id-type="doi">10.3897/phytokeys.197.83089</pub-id></mixed-citation></tp:treatment-meta><tp:nomenclature><label>﻿</label><tp:taxon-name>
            <object-id xmlns:xlink="http://www.w3.org/1999/xlink" content-type="arpha" xlink:type="simple">D7021A94-786B-54D0-8733-AE748FFACFD0</object-id>
            <tp:taxon-name-part taxon-name-part-type="genus" reg="Primulina">Primulina</tp:taxon-name-part>
            <tp:taxon-name-part taxon-name-part-type="species" reg="nana">nana</tp:taxon-name-part>
            <object-id xmlns:xlink="http://www.w3.org/1999/xlink" content-type="ipni" xlink:type="simple">urn:lsid:ipni.org:names:77298577-1</object-id>
          </tp:taxon-name><tp:taxon-authority>C.Xiong, W.C.Chou &amp; F.Wen</tp:taxon-authority><tp:taxon-status xmlns:xlink="http://www.w3.org/1999/xlink" xlink:type="simple">sp. nov.</tp:taxon-status><xref ref-type="fig" rid="F1">Figs 1</xref><xref ref-type="fig" rid="F2">, 2A1–F1</xref></tp:nomenclature><tp:treatment-sec sec-type="diagnosis" id="SECID0EZGAC"><title>Diagnosis.</title><p>The new species resembles <italic><tp:taxon-name><tp:taxon-name-part taxon-name-part-type="genus" reg="Primulina">Primulina</tp:taxon-name-part><tp:taxon-name-part taxon-name-part-type="species" reg="yangshuoensis">yangshuoensis</tp:taxon-name-part></tp:taxon-name></italic> (Fig. <xref ref-type="fig" rid="F2">2A2–F2</xref>) in papillose leaf surface, namely numerous single pubescent hair on papilla on surface, but can be easily distinguished from the latter by its leaf blade elliptic to ovate, 1.6–1.8 × 1.1–1.3 cm (vs. broadly ovate-round, subround or round, 3.5–6.5 × 2–4.5 cm); leaf nearly erect semi-transparent papillose-puberulent and white pubescent (vs. densely erect semi-transparent and white multicellular papillose-hispid); peduncle 3–5 cm long (vs. 8–9 cm); calyx lobes with one serration (vs. entire); corolla ca. 1.5 cm long, tube tubular (vs. 2–3 cm, broadly infundibuliform); disc ca. 0.6 mm high (vs. ca. 1 mm). Detailed morphological comparisons with <italic><tp:taxon-name><tp:taxon-name-part taxon-name-part-type="genus" reg="Primulina">P.</tp:taxon-name-part><tp:taxon-name-part taxon-name-part-type="species" reg="yangshuoensis">yangshuoensis</tp:taxon-name-part></tp:taxon-name></italic> are provided in Table <xref ref-type="table" rid="T1">1</xref>.</p><fig id="F1" position="float" orientation="portrait"><object-id xmlns:xlink="http://www.w3.org/1999/xlink" content-type="doi" xlink:type="simple">10.3897/phytokeys.197.83089.figure1</object-id><object-id xmlns:xlink="http://www.w3.org/1999/xlink" content-type="arpha" xlink:type="simple">BA1B967B-BD9C-58CD-BE14-9BBFFD3F90C6</object-id><label>Figure 1.</label><caption><p><italic><tp:taxon-name><tp:taxon-name-part taxon-name-part-type="genus" reg="Primulina">Primulina</tp:taxon-name-part><tp:taxon-name-part taxon-name-part-type="species" reg="nana">nana</tp:taxon-name-part></tp:taxon-name></italic> sp. nov. <bold>A</bold> habit <bold>B</bold> adaxial side of leaves <bold>C</bold> abaxial side of leaves <bold>D</bold> alabastrum <bold>E</bold> bracts and calyx <bold>F</bold> abaxial side of calyx lobes <bold>G</bold> adaxial side of calyx lobes <bold>H</bold> lateral view of a flower <bold>I</bold> ventral view of a flower <bold>J</bold> top view of a flower <bold>K</bold> front view of a flower s howing the internal structure <bold>L</bold> opened corolla <bold>M</bold> stamens and staminodes <bold>N</bold> pistil with calyx <bold>O</bold> disc and ovary <bold>P</bold> capsule. Photographs by Chi Xiong.</p></caption><graphic xmlns:xlink="http://www.w3.org/1999/xlink" xlink:href="phytokeys-197-033_article-83089__-g001.jpg" position="float" orientation="portrait" xlink:type="simple" id="oo_687349.jpg"><uri content-type="original_file" xlink:type="simple">https://binary.pensoft.net/fig/687349</uri></graphic></fig><table-wrap id="T1" position="float" orientation="portrait"><label>Table 1.</label><caption><p>Detailed comparison of <italic><tp:taxon-name><tp:taxon-name-part taxon-name-part-type="genus" reg="Primulina">Primulina</tp:taxon-name-part><tp:taxon-name-part taxon-name-part-type="species" reg="nana">nana</tp:taxon-name-part></tp:taxon-name></italic> and its relative <italic><tp:taxon-name><tp:taxon-name-part taxon-name-part-type="genus" reg="Primulina">P.</tp:taxon-name-part><tp:taxon-name-part taxon-name-part-type="species" reg="yangshuoensis">yangshuoensis</tp:taxon-name-part></tp:taxon-name></italic>.</p></caption><table id="TID0EEUAE" rules="all"><tbody><tr><th rowspan="1" colspan="1">Characters</th><th rowspan="1" colspan="1">
                    <italic>
                      <tp:taxon-name><tp:taxon-name-part taxon-name-part-type="genus" reg="Primulina">P.</tp:taxon-name-part><tp:taxon-name-part taxon-name-part-type="species" reg="nana">nana</tp:taxon-name-part></tp:taxon-name>
                    </italic>
                  </th><th rowspan="1" colspan="1">
                    <italic>
                      <tp:taxon-name><tp:taxon-name-part taxon-name-part-type="genus" reg="Primulina">P.</tp:taxon-name-part><tp:taxon-name-part taxon-name-part-type="species" reg="yangshuoensis">yangshuoensis</tp:taxon-name-part></tp:taxon-name>
                    </italic>
                  </th></tr><tr><td rowspan="1" colspan="1">Leaf-blades</td><td rowspan="1" colspan="1">elliptic to ovate, 1.6–1.8 × 1.1–1.3 cm</td><td rowspan="1" colspan="1">broadly ovate-round, subround or round, 3.5–6.5 × 2–4.5 cm</td></tr><tr><td rowspan="1" colspan="1">Leaf indumentum</td><td rowspan="1" colspan="1">densely nearly erect semitransparent papillose-puberulent on adaxial surface, 1–2 mm long, abaxially purple, densely white pubescent, 1–2 mm long</td><td rowspan="1" colspan="1">densely erect semitransparent or white multicellular papillose-hispid on both surfaces, 0.8–1 cm long on the adaxial surface, 4–5 mm long on the abaxial surface</td></tr><tr><td rowspan="1" colspan="1">Peduncle</td><td rowspan="1" colspan="1">3–5 cm long</td><td rowspan="1" colspan="1">8–9 cm long</td></tr><tr><td rowspan="1" colspan="1">Bracts</td><td rowspan="1" colspan="1">oblong to linear, 2.5–3 × ca.1 mm</td><td rowspan="1" colspan="1">lanceolate or subulate, 1–2 × 0.3–0.5 mm</td></tr><tr><td rowspan="1" colspan="1">Calyx lobes</td><td rowspan="1" colspan="1">Usually, one serrate at the middle</td><td rowspan="1" colspan="1">entire</td></tr><tr><td rowspan="1" colspan="1">Corolla</td><td rowspan="1" colspan="1">ca.1.5 cm long, tube tubular and gradually narrow to the bottom</td><td rowspan="1" colspan="1">2–3 cm long, tube broadly infundibuliform</td></tr><tr><td rowspan="1" colspan="1">Disc</td><td rowspan="1" colspan="1">ca. 0.6 mm high</td><td rowspan="1" colspan="1">ca. 1 mm high</td></tr></tbody></table></table-wrap></tp:treatment-sec><tp:treatment-sec sec-type="material" id="SECID0EAOAC"><title>Type.</title><p>China. Guangxi Zhuangzu Autonomous Region: Wuzhou City, Mengshan County, Xinxu Town, <named-content xmlns:xlink="http://www.w3.org/1999/xlink" content-type="dwc:verbatimCoordinates" xlink:type="simple"><named-content content-type="geo-json" specific-use="{&#34;type&#34;:&#34;Point&#34;,&#34;coordinates&#34;:[110.366667,24.316667]}" id="NCID0EJOAC" xlink:type="simple">24°19'N, 110°22'E</named-content></named-content>, altitude ca. 530 m, November 26, 2021, <italic>Chou Wei-Chuen &amp; Huang Yi CWC211126-01</italic> (IBK!)</p></tp:treatment-sec><tp:treatment-sec sec-type="description" id="SECID0EQOAC"><title>Description.</title><p>Herbs perennial, acaulescent, rhizome subterete, ca. 1.5 cm long, 4–6 mm in diameter, Leaves 14–23, all basal, petiolate; petiole 1–3 cm long, ca. 1.5 mm in diameter, purple, densely pubescent; leaf blade elliptic to ovate, 1.6–1.8 × 1.1–1.3 cm, leathery, adaxially dark green to purplish-green, nearly erect semi-transparent papillose-puberulent on adaxial surface, 1–2 mm long, abaxially purple, white pubescent, 1–2 mm long, base broadly cuneate, margin entire, apex acute to obtuse, lateral veins inconspicuous, 2–3 on each side. Cymes 2–4, axillary; usually simple, peduncle 3–5 cm long, ca. 0.8 mm in diameter, pubescent;bracts 2, opposite, oblong to linear, 2.5–3 × ca. 1 mm, pubescent on both surfaces, margin entire, apex obtuse. Calyx 5-parted to base, lobes lanceolate, ca. 5 × 1–1.5 mm, nearly equal, outside purple, densely pubescent, inside yellow-green, nearly glabrous, usually with one serrate on the middle of calyx lobe, apex acute. Corolla purple, throat with two yellow stripes inside, ca. 1.5 cm long, outside glandular and eglandular puberulent, inside glabrous, tube tubular and gradually narrowing to the bottom, ca. 1 cm long, orifice 5–6 mm in diameter; limb distinctly 2-lipped, adaxial lip 2-parted to the middle, lobes oblong or round, apex round, 3–4 × 5–6 mm, abaxial lip 3-parted to near the base, lobes oblong, apex round, 6–8 × 4–5 mm. Stamens 2,adnate ca. 8 mm above the corolla base; filaments yellow, ca. 5 mm long, geniculate near the base, glabrous, anthers reniform, slightly constricted at middle, 1.5–2 mm long; staminodes 3, lateral ones linear, glabrous, ca. 3 mm long, apex capitate, glabrous, adnate to ca. 7 mm above the corolla tube base, the central one inconspicuous, adnate near the corolla tube base. Disc annular, ca. 0.6 mm high, margin repand, glabrous. Pistil 1.4–1.6 cm long, ovary 5–6 mm long, ca. 1 mm in diameter, glandular-pubescent; style ca. 1 cm long, 0.6 mm in diameter, glandular-pubescent; stigma obtrapeziform, ca. 1 mm long. Fruit linear, longitudinally dehiscent, 8–9 mm long, ca. 1.5 mm in diameter.</p><fig id="F2" position="float" orientation="portrait"><object-id xmlns:xlink="http://www.w3.org/1999/xlink" content-type="doi" xlink:type="simple">10.3897/phytokeys.197.83089.figure2</object-id><object-id xmlns:xlink="http://www.w3.org/1999/xlink" content-type="arpha" xlink:type="simple">2E2997EB-9F51-5711-AD0F-115E9F8EA9BC</object-id><label>Figure 2.</label><caption><p>Morphological comparison of <italic><tp:taxon-name><tp:taxon-name-part taxon-name-part-type="genus" reg="Primulina">Primulina</tp:taxon-name-part><tp:taxon-name-part taxon-name-part-type="species" reg="nana">nana</tp:taxon-name-part></tp:taxon-name></italic> sp. nov. (1) with <italic><tp:taxon-name><tp:taxon-name-part taxon-name-part-type="genus" reg="Primulina">P.</tp:taxon-name-part><tp:taxon-name-part taxon-name-part-type="species" reg="yangshuoensis">yangshuoensis</tp:taxon-name-part></tp:taxon-name></italic> (2) <bold>A</bold> habitat <bold>B</bold> habit <bold>C</bold> leaf blades <bold>D</bold> front view of flowers <bold>E</bold> lateral view of flowers <bold>F</bold> top view of flowers. <bold>A1</bold> and <bold>D1</bold> photographed by Wei-Chuen Chou; <bold>B1–C1, E1–F1, C2</bold> photographs by Chi Xiong; <bold>A2–B2</bold> and <bold>D2–F2</bold> photographed by Fang Wen.</p></caption><graphic xmlns:xlink="http://www.w3.org/1999/xlink" xlink:href="phytokeys-197-033_article-83089__-g002.jpg" position="float" orientation="portrait" xlink:type="simple" id="oo_687350.jpg"><uri content-type="original_file" xlink:type="simple">https://binary.pensoft.net/fig/687350</uri></graphic></fig></tp:treatment-sec><tp:treatment-sec sec-type="phenology" id="SECID0EPAAE"><title>Phenology.</title><p>Flowering in November, fruiting from December to the following January.</p></tp:treatment-sec><tp:treatment-sec sec-type="etymology" id="SECID0EUAAE"><title>Etymology.</title><p>The specific epithet ‘<italic><tp:taxon-name><tp:taxon-name-part taxon-name-part-type="genus" reg="Primulina"/><tp:taxon-name-part taxon-name-part-type="species" reg="nana">nana</tp:taxon-name-part></tp:taxon-name></italic>’ is derived from the dwarf plants of the new species compared with that of most other species of <italic><tp:taxon-name><tp:taxon-name-part taxon-name-part-type="genus" reg="Primulina">Primulina</tp:taxon-name-part></tp:taxon-name></italic>.</p></tp:treatment-sec><tp:treatment-sec sec-type="Vernacular name" id="SECID0ELBAE"><title>Vernacular name.</title><p>玲珑报春苣苔 (Chinese name); Líng Lóng Bào Chūn Jù Tái (Chinese pronunciation).</p></tp:treatment-sec><tp:treatment-sec sec-type="distribution" id="SECID0EQBAE"><title>Distribution and habitat.</title><p><italic><tp:taxon-name><tp:taxon-name-part taxon-name-part-type="genus" reg="Primulina">Primulina</tp:taxon-name-part><tp:taxon-name-part taxon-name-part-type="species" reg="nana">nana</tp:taxon-name-part></tp:taxon-name></italic> is only known from the type locality, Xinxu Town, Mengshan County, Wuzhou City, Guangxi, China. It grows on moist, shady limestone rock surfaces, at an elevation of ca. 530 m.</p></tp:treatment-sec><tp:treatment-sec sec-type="conservation status" id="SECID0EBCAE"><title>Conservation status.</title><p><italic><tp:taxon-name><tp:taxon-name-part taxon-name-part-type="genus" reg="Primulina">Primulina</tp:taxon-name-part><tp:taxon-name-part taxon-name-part-type="species" reg="nana">nana</tp:taxon-name-part></tp:taxon-name></italic> is only known from one population of about 200 mature individuals at the type locality. This population has been reduced by 90% from when it was originally found. The EOO and AOO of the new species are about 0.2 km<sup>2</sup> and 25 m<sup>2</sup>, respectively. Its beautiful flowers, thickened woody rhizomes and shapely leaves, led to over-harvesting by locals, who sold it as an ornamental plant. Thus, following the IUCN Red List Categories and Criteria (<xref ref-type="bibr" rid="B3">IUCN 2019</xref>), it is temporarily assessed as Critically Endangered [<abbrev xmlns:xlink="http://www.w3.org/1999/xlink" xlink:title="Critically Endangered" id="ABBRID0E1CAE" xlink:type="simple">CR</abbrev> B1ab (iii, v) + B2ab (iii, v)].</p></tp:treatment-sec><tp:treatment-sec sec-type="notes" id="SECID0E5CAE"><title>Notes.</title><p>The plant size of <italic><tp:taxon-name><tp:taxon-name-part taxon-name-part-type="genus" reg="Primulina">Primulina</tp:taxon-name-part><tp:taxon-name-part taxon-name-part-type="species" reg="nana">nana</tp:taxon-name-part></tp:taxon-name></italic> is dwarf and leaf blade length is less than 2 cm, but length of flowers is about 1.5 cm and the proportion of flowers and leaves is unusual in this genus. These characters differ from other <italic><tp:taxon-name><tp:taxon-name-part taxon-name-part-type="genus" reg="Primulina">Primulina</tp:taxon-name-part></tp:taxon-name></italic> species and can be clearly distinguished from <italic><tp:taxon-name><tp:taxon-name-part taxon-name-part-type="genus" reg="Primulina">P.</tp:taxon-name-part><tp:taxon-name-part taxon-name-part-type="species" reg="yangshuoensis">yangshuoensis</tp:taxon-name-part></tp:taxon-name></italic> in morphological characters (Table <xref ref-type="table" rid="T1">1</xref>).</p></tp:treatment-sec><ref-list><ref id="B3"><mixed-citation xmlns:xlink="http://www.w3.org/1999/xlink" xlink:type="simple">IUCN (<year>2019</year>) Guidelines for Using the IUCN Red List Categories and Criteria. Version 14. Prepared by the Standards and Petitions Subcommittee of the IUCN Species Survival Commission. <ext-link xlink:href="http://cmsdocs.s3.amazonaws.com/RedListGuidelines.pdf" ext-link-type="uri" xlink:type="simple">http://cmsdocs.s3.amazonaws.com/RedListGuidelines.pdf</ext-link></mixed-citation></ref></ref-list></tp:taxon-treatment>
